# Supplementary material for: Genetics versus environment in the pathophysiology of sagittal synostosis
Source: Childs Nerv Syst. 2026 Jul 18;42(1):302. doi: 10.1007/s00381-026-07396-5 (PMC13380559; doi:10.1007/s00381-026-07396-5)
Supplement: Supplementary file 2 — (XLSX 238 KB) [file 381_2026_7396_MOESM2_ESM.xlsx]

## Sheet: appendix 1
Study #	Type of study	Methodology	Total # of patients	# of patients with sNSC	Variants detected	# of sNSC patients sequenced	# of sequenced sNSC patient with detected mutation	Chromosome	Gene	SNV or SV	Pathogenic variant	Assembly nomenclature/reference	Protein chance	Other clinical manifestations	Sequencing of the entire genome or selected genes	Excluded if known pathogenic variants in…	Country of the Study Cohort	Study #	Study Design	NOS Score (/9)	Quality Rating	Main Bias Domains
Accogli	Case report	WES and Array-CGH	2	2	Two SNV on FGFR3 and deletion of 601,05Kb at band q26.32 on chromosome 3 gene, candidate gene- NAALADL2	2	1	4p28.1	FGFR3	SNV	c.1138G>A	NM_000142	Gly380Arg				Italy	Accogli	Case report	n/a	High Risk	n=2; descriptive only
							1	4p28.1 + 3q26.32	FGFR3 + candidate gene (NAALADL2)	SNV+SV	c.1138G>C + 3q26.32 601 kb deletion	NM_000142	Gly380Arg
Alghamdi M	Retrospective cohort study	WES in 22/28 patients	28	4	Likely pathogenic de novo variant in TCF12	4	1	15q21.3	TCF12	SNV	c.641C>G	NM_207036.1	Pro214Arg				Arabia Saudita	Alghamdi M	Case report	n/a	High Risk	Regional focus; limited generalizability
Anderson	Cohort study	DHPLC + WES	8	5	One synonymous polymorphism on FGFR3	5	1	4p28.1	FGFR3	SNV	c.882T>C		Asn294Asn				Australia	Anderson	Cohort study	6	Moderate	Small cohort (n=14); surgical focus
Anderson	Cohort study	Targeted genetic testing for FGFR and TWIST genes in a subset of patients	41	41	Synonymous polymorphism on FGFR3 identified in 6/41 patients	41	6	4p28.1	FGFR3	SNP	c.882T>C		Asn294Asn				Australia	Anderson	Cohort study	6	Moderate	Targeted Sanger sequencing only
Arenas	Retrospective cohort study	PHEX gene mutation analysis and molecular testing	96	19	PHEX mutations or indels were detected in 14 patients affected by hereditary hypophosphatemic rickets with sagittal suture involvement.	17	7	Xp22.11	PHEX	SNV	c.1072A>T	NG_007563.2	Arg358Ter	Hereditary hypophosphatemic rickets			Argentina	Arenas	Retrospective cohort	6	Moderate	Focus on rickets; specific population
								Xp22.11	PHEX	SNV	c.1586+1G>A	NG_007563.2		Hereditary hypophosphatemic rickets
								Xp22.11	PHEX	SNV	c.1699C>T	NG_007563.2	Arg567Ter	Hereditary hypophosphatemic rickets
								Xp22.11	PHEX	SNV	c.2069A>C	NG_007563.2	His690Pro	Hereditary hypophosphatemic rickets
								Xp22.11	PHEX	SNV	c.2104C>T	NG_007563.2	Arg702Ter	Hereditary hypophosphatemic rickets
								Xp22.11	PHEX	SV	c.293delT	NG_007563.2	Met98SerfsTer10	Hereditary hypophosphatemic rickets
								Xp22.11	PHEX	SV	c.293delT	NG_007563.2	Met98SerfsTer10	Hereditary hypophosphatemic rickets
Barba M	Functional molecular study on human surgical samples	Whole transcript profiling; qPCR; FGFR1–3 and TWIST1 targeted Sanger sequencing	16	11	Overexpression of specific BBS9 splice isoforms in fused sagittal/metopic sutures												Italy	Barba M	Case-control / Functional	7	High	Integrated molecular & clinical data
Barik	Case-control study	Sanger sequencing	50	18	No pathogenic FGFR2 variants												India	Barik	Case-control study	6	Moderate	Limited sample size; single-centre
Barroso	Case study	Array-CGH + MLPA + Sanger sequencing	2	1	Duplication occuring at upstream regolatory elements of IHH (2q35)			2q35	IHH (upstream regulatory elements)	SV	Microduplication (31 kb)			Philadelphia type CS			Spain	Barroso	Case report	n/a	High Risk	Family study; n=2
Bashir	Case report	WES	2	2	Two SV occurring on KAT6B	2	2	10q22.2	KAT6B	SV	c.4572dupT		Thr1525Tyrfs*16				Canada	Bashir	Cohort study	6	Moderate	TCF12 focus; small Arabia sample
								10q22.2	KAT6B	SV	c.4205_4206delCT		Ser1402Cysfs*5
Baumann	Case series (4 patients)	WES	4	1	One patient found having a two nucleotide deletion in ACTB	1	1	7p22.1	ACTB	SV	c.890_891delCA	NM_001101.4 and NG_007992.1	Thr297Serfs*37				USA (Miami)	Baumann	Case series	n/a	High Risk	n=4; focus on ACTB variant
Bendon	Case report	SNP genotyping+ targeted PCR and breakpoint sequencing of SH3PXD2B	3	2	SH3PXD2B: homozygous deletion of exon 13 (loss of function)			5q35.1	SH3PXD2B	SV	homozygous deletion of exon 13 (LoF)						UK (Oxford)	Bendon	Case report	n/a	High Risk	n=3; syndrome-specific focus
Bessenyei	Prospective study	Not reported	200	120	Not reported												Hungary	Bessenyei	Prospective study	7	High	Large Hungarian cohort (n=200)
Bochukova	Targeted mutation screening	Targeted DNA sequencing for all common mutation FGFR2, FGFR3, TWIST1	40	10	No pathogenic variants detected in non-syndromic sagittal synostosis cases; used as genetically negative comparator group	10	0				No pathogenic mutation detected						UK (Oxford)	Bochukova	Retrospective cohort	6	Moderate	Targeted mutation screening
Boulet	Retrospective cohort study	Not reported	256	100	Not reported												USA (Atlanta)	Boulet	Retrospective cohort	7	High	Registry-based; genetic data limited
Bradley	Population-based case-control study	Not reported	212	69	Not reported												USA (Colorado)	Bradley	Case-control study	7	High	Occupational focus; large sample
Butzellar	Prospective study	Not reported	30	30	FGFR2 mutation	8	1	10q26.13	FGFR2					Gorlin-Goltz syndrome			Netherlands	Butzellar	Cohort study	6	Moderate	Focus on isolated sagittal synostosis
Calpena	Cohort study	WES, WGS	1629	3	SIX1 missense and LoF SNV	3	3	14q23.1	SIX1	SNV	c.452C>T	NM_005982	Pro151Leu				UK, USA, Brazil	Calpena	Cohort study	7	High	Very large sample (n=1629); robust
								14q23.1	SIX1	SNV	c.40G>C		Val14Leu
								14q23.1	SIX1	SNV	c.513G>A		Trp171*
Carmichael	Population-based case-control study	Not reported	531	277	Not reported												USA	Carmichael	Case-control study	8	High	Population-based; detailed smoking data
Carmichael	Population-based case-control study	Not reported	815	438	Not reported												USA	Carmichael	Case-control study	8	High	Nutritional focus; population-based
Carmichael	Population-based case-control study	Not reported	1067	566	Not reported												USA	Carmichael	Case-control study	8	High	Thyroid focus; large population data
Chesler	Case report	CGH and WES	3	2	No pathogenic mutation detected	2	0				No pathogenic mutation detected						USA	Chesler	Case report	n/a	High Risk	Triplet-specific; limited inference
Clarke	Cohort study	RNA sequencing	397	201	Pathogenic/likely pathogenic variants: SCARF2, TGFBR2, IFT122 and ALPL (p.Thr371Ile). Recurrent Variants of Uncertain Significant (VUS): FLNA, KMT2D,RECQL4, IGF1R, HUWE1, IDUA, IL11RA, MEGF8, TCF12, FBN1, SH3PXD2B	201	25	9p13.3	IL11RA	SNV	c.388T>A	NM_001142784.2	Cys130Ser				USA	Clarke	Cohort study	7	High	Robust RNA sequencing; n=397
								19q13.11	MEGF8	SNV	c.3685G>A	NM_001410.2	Gly1229Arg
								15q21.1	FBN1	SNV	c.7661G>A.	NM_000138.4	Arg2554Gln
								Xq28	FLNA	SNV	c.3348C>A	NM_001456.3	Asp1116Glu
								Xq28	FLNA	SNV	c.842C>T.	NM_001456.3	Pro281Leu
								Xq28	FLNA	SNV	c.3755C>T	NM_001456.3	Ala1252Val
								Xq28	FLNA	SNV	c.4625C>T	NM_001456.3	Thr1542Ile
								Xq28	FLNA	SNV	3c.4897C>T	NM_001456	Arg1633Cys
								Xp11.22	HUWE1	SNV	c.9800G>A	NM_031407.6	Arg3267His
								4p16.3	IDUA	SNV	c.686C>G	NM_000203.4	Pro229Arg
								3q21.1	IFT122	SV	:c.3624+1G>A	NM_052985.3
								15q26.3	IGF1R	SNV	c.4058G>A	NM_000875.4	Arg1353His
								12q13.12	KMT2D	SNV	c.7036G>A	NM_003482.3	Gly2346Ser
								12q13.12	KMT2D	SNV	c.7198C>G.	NM_003482.3	Pro2400Ala
								12q13.12	KMT2D	SNV	c.9212G>A	NM_003482.3	Arg3071Lys
								12q13.12	KMT2D	SNV	c.13780G>C.	NM_003482.3	Ala4594Pro
								8q24.3	RECQL4	SNV	c.1063C>T	NM_004260.3	Arg355Trp
								8q24.3	RECQL4	SNV	c.3430C>T	NM_004260.3	Arg1144Cys
								22q11.21	SCARF2	SNV	c.1688T>G.	NM_153334.6	Val563Gly
								22q11.21	SCARF2	SNV	c.1999A>C	NM_153334.6	Lys667Gln
								5q35.1	SH3PXD2B	SNV	c.2276C>G.	NM_001017995.2	Pro759Arg
								3p24.1	TGFBR2	SNV	c.569G>A	NM_003242.5	Arg190His
								3p24.1	TGFBR2	SNV	c.1222C>A	NM_003242.5	Leu408Met
								15q21.3	TCF12	SNV	c.2024A>C	NM_207036.1	Glu675Ala
								1p36.12	ALPL	SNV	c.1112C>T	NM_000478.5	Thr371Ile
Cuellar	Study control population	Targeted PCR amplification of the RUNX2 coding regions + Sanger sequencing	461	270	RUNX2 mutations	270	≤42	6p21.1	RUNX2	SV	/		Ala84-Ala89del				USA	Cuellar	Case-control study	7	High	Focus on RUNX2; functional data
							1	6p21.1	RUNX2	SNV	c. 751 C>T		Arg251Cys
							1	6p21.1	RUNX2	SNV	c. 1000 G>A		Asp334Asn
							1	6p21.1	RUNX2	SNV	c. 1361 A>G		Tyr454Cys
							≤2	6p21.1	RUNX2	SNV	c. 1531 G>A		Gly511Ser
Cunningham	Multicenter candidate-gene resequencing cohort study	Sequencing of 27 candidate genes	186	94	IGF1R missense variants	94	1	15q26.3	IGF1R	SNP	Recep_L_domain		Arg406His				USA	Cunningham	Cohort study	6	Moderate	IGF1R focus; large sample (n=186)
							1	15q26.3	IGF1R	SNP	FN3 domain	rs45611935	Asn857Ser
Currarino	Cohort study	Not reported	28	13	Not reported												USA	Currarino	Case study	n/a	High Risk	Descriptive radiology focus
Davis	Case series	Sanger sequencing, WES	5	5	Pathogenic SNV found on KRAS, BRAF and PTPN11	5	1	12p12.1	KRAS	SNV	c.40G>A		Val14Ile	Noonan syndrome			USA	Davis	Multicenter cohort	7	High	RASopathy focus; limited sample (n=5)
							3	7q34	BRAF	SNV	c.1741A>G		Asn581Asp	CFC syndrome
								7q34	BRAF	SNV	c.1497A>C		Lys499Asn	CFC syndrome
								7q34	BRAF	SNV	c.735A>T		Leu245Phe	Noonan syndrome
							1	12q24.13	PTPN11	SNV	c.188A>G		Tyr63Cys	Noonan syndrome
Di Rocco	Genetic cohort study	NGS (31 panel gene)	101	58	Variants detected as likely pathogenic	58	1	15q22.31	SMAD6	LP	c.874 + 4 A > G + c.91 + 4 A > G	NM_005585.4+ NM_001142861.2					France	Di Rocco
							1	10q26.13	FGFR2	VUS	c.68 C > A	NM_000141.5	Pro23His
							1	10q26.13	FGFR2	VUS	c.820 G > A	NM_000141.5	Val274Ile
							1	7p21.1	TWIST1	VUS	c.170 G > C	NM_000474.4	Gly57Ala
							1	11p11.2	ALX4	LP	c.646 C > T	NM_021926.4	Arg216Trp
							1	15q21.3	TCF12	VUS	c.971-8 A > G	NM_207036.2
Farooq	Case study	Micro arrays	8	3	One SNV on ERF	3	1	12q24.13	ERF	SNV	c.202G>C		Gly68Arg				UK	Farooq	Case series	n/a	High Risk	Twin pairs focus; epigenetics
Fernández-Jaén	Case report	Array CGH	1	1	De novo deletion at 4q27 involving 18 possible genes (KIAA1109, ADAD1, IL2, IL21, BBS12, FGF2, NUDT6, SPATA5, SPRY1, FAT4, INTU, SLC25A31, PLK4, MFSD8, PGRMC2, PHF17, SCLT1 e CDH10)	1	1	4q27	Multiple genes (18): KIAA1109, ADAD1,IL2, IL21,BBS12, FGF2, NUDT6, SPATA5, SPRY1,FAT4, INTU, SLC25A31, PLK4, MFSD8, PGRMC2, PHF17, SCLT1 e CDH10	SV	11Mb Deletion	chr4: 123094652-134164491					Spain	Fernández-Jaén	Case report	n/a	High Risk	Single patient; deletion focus
Fisher	Population-based case-control study	Not reported	1432	829	Not reported												USA	Fisher	Case-control study	8	High	Large NBDPS sample; alcohol focus
Fonteles	Cross-sectional genetic association study (non-syndromic craniosynostosis cohort)	Sanger sequencing	101	52	SNV found on ALX4 and EFNA4	52	3	11p11.2	ALX4	SNV	c.799G>A		Ala267Thr				USA	Fonteles	Cross-sectional	6	Moderate	Regional (Brazil); genetic focus
								11p11.2	ALX4	SNV	c.929G>A		Gly310Asp
								1q21.3	EFNA4	SNV	C.283A>G		Lys95Glu
Gayden	Family-based genetic study	WES	4	1	Mutation found on TRPV4			12q24.11	TRPV4	SNV	c.496C>A	NM_021625.4	Leu166Met				Canada	Gayden	Family-based study	6	Moderate	TRPV4 focus; limited sample
Graham	Case report	Short Tandem Repeat genotyping methodology	6	3	Linkage analysis in three families with FG syndrome resulted in a broad localization ranging from the AR locus in Xq12 to the DXS1210 locus in Xq23	3	3	Xq12-q21	Good candidate XNP	Locus inactivation							USA	Graham	Case report	n/a	High Risk	FG syndrome linkage; n=6
Greenwood	Large multicenter familial aggregation and phenotype study (International Craniosynostosis Consortium)	Sanger sequencing	660	301	No pathogenic variants detected												USA	Greenwood	Retrospective study	6	Moderate	Family aggregation focus; recall bias
Honein	Retrospective study	Not reported	44	27	Not reported												USA	Honein	Case-control study	7	High	Smoking focus; small sample but robust
Hove	Twin study	Not reported	2	1	Not reported	1	0				No pathogenic mutation detected						Denmark	Hove	Twin study	n/a	High Risk	Monozygotic twins; descriptive
Ittleman	Cohort study	SNP array	139	1	Found a 2q37 deletion	1	1	2q37		SV	Deletion						USA (Arkansas)	Ittleman	Cohort study	7	High	Surgical cohort (n=139); SNP array
Jenkins	Multicenter genetic study of syndromic craniosynostosis	Genome-wide SNP homozygosity mapping; linkage analysis; Sanger sequencing of RAB23 (all exons and splice sites); MLPA to exclude deletions	17	2	Biallelic loss-of-function mutations in RAB23	2	2	6p11.2	RAB23	SNV	c. 434T>A		Leu145X	Carpenter syndrome			Denmark, USA	Jenkins	Multicentre genetic	7	High	RAB23 focus; robust testing
Johnson	Cohort study	Sanger sequencing	53	5	TWIST mutation screening, no mutations found on sagittal patients	5	0										UK & other	Johnson	Cohort study	6	Moderate	TWIST mutation focus; n=53
Junaid	Population-based case-control study	Not reported	5854	2039	Not reported												Australia	Junaid	Population-based cohort	8	High	Hospital admissions data; Australia
Justice	Human genetics + molecular functional study.	Molecular in vitro assays (luciferase reporter assay) In vivo functional validation (zebrafish transgenesis)	1	1	Non-coding regulatory SNP rs1884302 (C risk allele) downstream of non-coding region of BMP2 shows increased enhancer activity and altered spatial expression in vivo; supports BMP2 overexpression as pathogenic mechanism	1	1	20p12.3	downstream non coding region of BMP2	SNV	7125642T>C	rs1884302		enhancer with regulatory function			Not reported	Justice	GWAS Case-control	7	High	Robust GWAS; limited clinical data
Justice CM	Genome-wide association study (GWAS)	Genome-wide SNP genotyping; TDT analysis in case-parent trios; replication in independent case control cohort	302	302	Common risk SNPs found near BMP2 (20p12.3; lead SNP rs1884302) and within BBS9 (7p14.3; lead SNP rs10262453); no rare pathogenic coding variants identified	302	OR 4,58	20p12.3	BMP2	increasead risk SNP	Minor allele/major allele C/T	rs1884302					USA	Justice CM	Cohort study	6	Moderate	Regulatory element focus
							OR 0,20	7p14.3	BBS9	decreased risk SNP	Minor allele/major allele C/A	rs10262453
Kallen	Retrospective cohort study	Not reported	304	145	Not reported												Sweden	Kallen	Retrospective cohort	8	High	Population-based; strong controls
Klopocki	CNV-based genetic association study	Array CGH; breakpoint PCR and Sanger sequencing; qPCR for segregation; LacZ reporter assays in transgenic mice	77	1	Microduplications at 2q35 involving noncoding regulatory elements upstream of IHH (48–59 kb); duplications overlap conserved noncoding enhancers → IHH misexpression/overexpression; CNVs segregate with craniosynostosis & Philadelphia type	1	1	2q35	Upstream of IHH	SV	duplications of 48 kb upstream of IHH	BER254251		Craniosynostosis Philadelphia type MIM 601222			Germany	Klopocki	CNV-based study	6	Moderate	IHH focus; mouse validation
Körberg	Case report	WES	2	1	Frameshift mutation on ERF	1	1	19q13.2	ERF	SV	c.1201_1202delAA		Lys401Glufs*10				Sweden	Körberg	Case report	n/a	High Risk	ERF-related; two family members
Kratz	Clinical report	WES	2	1	One SNV found on KRAS	1	1	12p12.1	KRAS	SNV	c.173C > T			Noonan syndrome			Europe	Kratz	Clinical report	n/a	High Risk	Noonan focus; n=2
Lajeunie	Retrospective cohort with segregation (family-based) analysis.	Statistical genetic segregation analysis	1408	561	Not reported												France	Lajeunie	Statistical genetic segregation	6	Moderate	Limited environmental data
Lapehn	Case-control study	RNA sequencing	388	196	Not reported	196	0										USA	Lapehn	Case-control study	7	High	RNA-seq; transcriptomic signatures
Lee	Cohort study	PCR amplification	1	1	Large deletion comprising exons 1–3 of PHEX found in XLHR patient affected by sagittal synostosis	1	1	Xp22.11	PHEX	SV	large deletion comprising exons 1–3			X-linked hypophosphatemic rickets			Korea	Lee	Case report	n/a	High Risk	Korean rickets focus; n=1
Lee	Case report	Not reported	522	246	Not reported												Australia ( Victoria)	Lee	Case report	n/a	High Risk	Epidemiological survey; n=522
Lee	Retrospective cohort study	Sanger sequencing	309	18	Deletion causing early stop codon on ERF	18	1	19q13.2	ERF	SV	c.90_99del	NM_006494.2	Trp30Cysfs*44				Australia	Lee	Cohort study	7	High	Large sequencing panel (n=309)
Lugli	Case report	NGS	2	2	One patient with SNV on SALL1	2	1	16q12.1	SALL1	SNV	c.709C > T	NM_002968.3	Gln237*	Townes-Brocks syndrome			Italy	Lugli	Case report	n/a	High Risk	Townes-Brocks syndrome; n=2
Maldziene	Case report	Chromosomal microarray analysis	1	1	16p13.11-p12.3 microdeletion	1	1	16p13.11-p12.3		SV	16p13.11-p12.3 2.6Mbp microdeletion	hg19					Lithuania	Maldziene	Case report	n/a	High Risk	Single patient; microdeletion focus
McGillivray	Clinical and molecular family study	Sanger sequencing	11	7	Mutation found on FGFR2	7	1	10q26.13	FGFR2	likely pathogenic SNP	c.1576A→G		Lys526Glu				Australia	McGillivray	Case series	n/a	High Risk	FGFR2 family study; n=11
Mefford	Cohort study	Array CGH and FISH	186	7	Various large duplication and deletion found, possible affected genes (FBLN2, TMEM43, SEMA5A, FASTKD3 DPP10 PARK2, PACRG PRKCE, RERGL & TMC1)	7	1	3p25	Candidate genes (FBLN2, TMEM43)	SV	duplication	Chr3: 11.96–15.30 Mb					USA	Mefford	Cohort study	7	High	Large CNV analysis (n=186)
							1	5p15	SEMA5A, FASTKD3	SV	duplication	Chr5: 7.59–10.06 Mb
							1	2q14	DPP10	SV	duplication	Chr2: 115.97–116.70 Mb
							1	6q26	PARK2, PACRG	SV	deletion	Chr6: 162.84–163.46 Mb
							1	2p21	PRKCE	SV	duplication	Chr2: 45.75–46.15 Mb
							1	12p12	RERGL	SV	deletion	Chr12: 18.12–18.20 Mb
							1	9q21	TMC1	SV	deletion	Chr9: 74.25–74.60 Mb
Miller	Cohort study	WES & WGS	40	3	No mutation found on sagittal patients	3	0										Europe (8 South Asia, 1 Middle East, 1 African)	Miller	Cohort study	6	Moderate	Diagnostic value study; small sCS sample
O'Brien	Population-based case-control study	Not reported	316	163	Not reported												USA	O'Brien	Case-control study	7	High	PAH occupational focus; robust data
Ohishi	Case series	Sanger sequencing	11	1	Mutation on FGFR2	1	1	10q26.13	FGFR2	SNV	c.1646A>C		Asn549Thr				Japan	Ohishi	Case series	n/a	High Risk	Japanese syndromic focus; n=11
Park	Observational, case–control, functional genomics study	No sequencing (Genomic transcriptomic profiling for gene expression analysis)	249	100	Sagittal synostosis in females may be distinct from that of males as evidenced by our identification of a unique set of genes expressed in osteoblast cell lines derived from females with sagittal synostosis. The identification of genes whose expression is correlated with differentiation and is sex specific suggests that these transcripts may play a role in the male predominance of sagittal and me…												USA	Park	Observational study	6	Moderate	Sex-specific differentiation focus
Passos-Bueno	Case report	DNA sequencing	3	2	Not reported	2	0				No pathogenic mutations found						Brazil	Passos-Bueno	Case report	n/a	High Risk	Small sample (n=3); no controls
Priolo	Case report	Sanger sequencing	1	1	Not reported	1	0										Italy	Priolo	Case report	n/a	High Risk	Second report globally; n=1
Rasmussen	Population-based case-control study	Not reported	431	212	Not reported												USA	Rasmussen	Case-control study	8	High	Thyroid focus; large population data
Rodriguez-Zabala	Case report	NGS	2	2	Two mutations found in heterozygosis on FGF9	2	2	13q12.3	FGF9	SNV	c.184A> G	NM_002010.2	Arg62Gly				Spain	Rodriguez-Zabala	Case report	n/a	High Risk	FGF9 focus; n=2
Rothenbuhler	Cohort study	Genetic analysis	44	23	Inactivating PHEX mutations identified in XLHR patients, including patients with sagittal craniosynostosis	23	23	Xp22.11	PHEX								France	Rothenbuhler	Cohort study	6	Moderate	Rickets focus; high incidence sample
Sanchez-Lara	Population-based, multi-site case-control study	Not reported	670	357	Not reported												USA	Sanchez-Lara	Case-control study	7	High	Multi-site; adjusted for confounders
Schraw	Population-based retrospective cohort study	Not reported	2111	1011	Not reported												USA (Texas)	Schraw	Retrospective cohort	8	High	Large Texas population (n=2111)
Selber	Cohort study	Not reported	854	583	Not reported												USA	Selber	Cohort study	7	High	Large surgical sample (n=854)
Seto	Cohort study	Sanger sequencing	164	83	Mutations found on TWIST1, FGFR2 & FGFR1	83	3	7p21.1	TWIST1	SNV	c.563C > T	NM_000474.2	Ser188Leu				USA	Seto	Cohort study	7	High	Sanger sequencing; n=164
								7p21.1	FGFR1	SNV	c.936+113C>T and c.1508C>T	NM_000604.2 and NM_023107.1	Thr261Met
								10q26.13	FGFR2	SNV	c.940-57C>T	NM_000141.2
Sewda	Cohort study	NGS	59	40	Mutations found on ALX4, ADCK1, ALPL, RECQL4, SH3PXD2B, BMPER, FREM1, NOTCH1, NOTCH2, PDILT & TGFBR2	40	1	11p11.2	ALX4	SNV	c.126G>C	NM_021926	Lys42Asn,				USA, Spain	Sewda	Cohort study	6	Moderate	Novel coding variants; small sample (n=59)
							1	8p21.1	ADCK1	SNV	c.467C>T	NM_020421	Thr156Met
							1	1p36.12	ALPL	SNV	c.212G>C	NM_000478	Arg71Pro
							2	7p12.3	BMPER	SNV	c.1663C>T	NM_133468	Arg555Trp
							1	9p22.3	FREM1	SNV	c.3819T>A	NM_144966	Asp1273Glu
							1	9p22.3	FREM1	SNV	c.1394G>C	NM_144966	Gly465Ala
							3	9q34.3	NOTCH1	SNV	c.2734C>T	NM_017617	Arg912Trp
							2	1p13.2	NOTCH2	SNV	c.7223T>A	NM_024408	Leu2408His
							2	16p13.11	PDILT	SNV	c.1243C>T	NM_174924	Pro415Ser
							1	8q24.3	RECQL4	SNV	c.2435G>A	NM_004260	Cys812Tyr
							1	8q24.3	RECQL4	SNV	c.2340G>T	NM_004260	Pro780Pro
							1	8q24.3	RECQL4	SNV	c.2237C>T	NM_004260	Ala746Val
							1	8q24.3	RECQL4	SNV	c.1565G>A	NM_004260	Arg522His
							1	8q24.3	RECQL4	SNV	c.212A>G	NM_004260	Glu71Gly
							1	5q35.1	SH3PXD2B	SNV	c.970C>T	NM_001017995	Arg324Trp
							1	3p24.1	TGFBR2	SNV	c.1732T>A	NM_001024847	Ser578Thr
Sharma	Case report	Sanger sequencing	1	1	One SNV on FGFR2	1	1	3p24.1	FGFR2	de novo	c.184T>C		Cys62Arg				UK	Sharma	Case report	n/a	High Risk	Crouzon focus; n=1
Sharova	Case series	WES	3	1	Mutation on canonical splicing donor site of IFT140	1	1	10q26.13	IFT140	canonical splicing donor site	c.2767_2768+2de	NM_014714.4: chr16:1575885CACTA>C					Russia	Sharova	Case series	n/a	High Risk	Ciliopathy focus; n=3
Singer	Population-based case-control study	Not reported	170	70	Not reported												Western Australia	Singer	Case-control study	8	High	Western Australia; robust population data
Somolan	Retrospective cohort study	Not reported	35	26	Not reported												Netherlands	Somolan	Retrospective cohort	6	Moderate	Rural focus; small sample (n=35)
Stamper	Case-control study	No sequencing (Microarrays for gene expression analysis)	199	100	Differentially expressed genes in sagittal cases, including FGF7, VCAM1, SFRP4, and sagittal-specific expression signatures involving ECM and focal adhesion pathways												USA	Stamper	Case-control study	7	High	ECM-mediated pathways; n=199
Timberlake	Observational study	WES	6	3	Mutations on AXIN2	3	3	16p13.3	AXIN1	de novo SNV	c.A965G	NM_181050.2	Glu322Gly				International	Timberlake	Prospective cohort	7	High	SMAD6 focus; two-locus inheritance
								16p13.3	AXIN1	SNV	c.G1235A	NM_181050.2	Arg412Gln
								16p13.3	AXIN1	SV	c.A2187-2G IVS10-2A>G	NM_181050.2
Timberlake	Observational genetic study	WES	12	3	Mutations on TFAP2B, GLI2 & CTNNA1			6p12.3	TFAP2B	Inherited SNV	c.G3A	NM_003221	Met1Ile				International	Timberlake	Observational study	6	Moderate	BMP/Wnt/Hedgehog focus
								2q14.2	GLI2	De novo SNV	c.G1651A	NM_005270	Ala551Thr
								5q31.2	CTNNA1	SV	c.1121_1122insGTCATGGAAGATGAA	NM_001324010	Val374_375insSerTrpLysMetLys
Timberlake	Prospective and retrospective cohort study	WES	191	113	Mutations on SMAD6, SPRY4, SPRY1, TTC12, ACADM, CATSPER4, CCBL2, COL11A1, RASAL2, MARCO, SLC4A3, EDEM1, SI, KIAA1211, ASB5, NME5, TENM2, AGAP3, H2AFV, DCAF13, NAA25, GPRC5A, MESP1, IVD, THBS1, TBCB, HELZ2 & CSF2RB	113	1	15q22.31	SMAD6	frameshift SV	c.1034delG		Arg345fs*194				International	Timberlake	Trio-based study	7	High	Chromatin modification focus
							1	15q22.31	SMAD6	frameshift SV	c.839_840insT		Arg281fs*13
							1	15q22.31	SMAD6	Damaging SNV	c.A916G		Thr306Ala
							1	15q22.31	SMAD6	Stop SNV	cG1120T		Glu374*
							1	5q31.3	SPRY4	SNV	c.G478T		Glu160*
							2	4q31.21	SPRY1	SV	c.16delC		Gln6fs*8
							1	11p14.1	TTC12 (exon 20)	SNV	c.1816+1G>C	NM_017868
							1	1p31.1	ACADM	Damaging missense (de novo)		NM_001286044	Ala103Thr
							1	1p36.13	CATSPER4	Damaging missense (de novo)		NM_198137	Ile289Val
							1	20q11.23	CCBL2	Damaging missense (de novo)		NM_001008662	Gly260Asp
							1	1p21.1	COL11A1	Damaging missense (de novo)		NM_080630	Gly1034Ser
							1	1p21.1	RASAL2	Damaging missense (de novo)		NM_004841	Arg571Pro
							1	12q15	MARCO	Damaging missense (de novo)		NM_006770	Lys201Thr
							1	2q12.3	SLC4A3	Damaging missense (de novo)		NM_005070	Arg553Cys
							1	3q27.2	EDEM1	Damaging missense (de novo)		NM_014674	Asp188Asn
							1	3q25.1	SI	Damaging missense (de novo)		NM_001041	Ile1329Val
							1	2q31.1	KIAA1211	nonsense (loss of function) (de novo)		NM_020722	Gly17*
							1	14q24.3	ASB5	Damaging missense (de novo)		NM_080874	His238Leu
							1	17q21.32	NME5	frameshift (loss of function) (de novo)		NM_003551	Ile153fs*9
							1	5q14.1	TENM2	Damaging missense (de novo)		NM_001122679	Arg1813His
							1	7q21.2	AGAP3	Damaging missense (de novo)		NM_001281300	Arg185Trp
							1	1q42.12	H2AFV	Damaging missense (de novo)		NM_012412	Ala6Pro
							1	3q29	DCAF13	nonsense (loss of function) (de novo)		NM_015420	Arg518*
							1	12q15	NAA25	frameshift (loss of function) (de novo)		NM_024953	Phe359fs*26
							1	12p13.1	GPRC5A	nonsense (loss of function) (de novo)		NM_003979	Arg272*
							1	15q26.1	MESP1	nonsense (loss of function) (de novo)		NM_018670	Glu104*
							1	15q14	IVD	Damaging missense (de novo)		NM_002225	Arg53His
							1	15q14	THBS1	Damaging missense (de novo)		NM_003246	Arg980Cys
							1	17q25.2	TBCB	Damaging missense (de novo)		NM_001281	Arg30Gly
							1	20q11.21	HELZ2	Damaging missense (de novo)		NM_033405	Arg120His
							1	22q12.3	CSF2RB	Damaging missense (de novo)		NM_000395	Gly635Trp
Timberlake	Trio-based gene-discovery study	WES	526	/	Mutations on ADNP CASK, RARA & SON		1	3q27	ADPN								USA	Timberlake	Observational study	6	Moderate	AXIN1 focus; small sample
							1	Xp11.4	CASK
							1	17q21.2	RARA	SNV	c.865G>A	NM_000964:exon7	Gly289Arg
							2	21q22.11	SON
Tolchin	Cohort study	WES , WGS	19	1	SNV on SOX6	1	1	11p15.2	SOX6	SNV	c.242C>G		Ser81∗				Europe, USA	Tolchin	Cohort study	6	Moderate	SOX6 focus; small sample
Tonne	Cohort study	WES ,Sanger sequencing, MLPA, array CGH	10	3	Mutations on EXTL3 and FOXP2	3	1	8p21.1	EXTL3	Likely pathogenic (PM2, PP4 [moderate] PP2, PP3) SNV	c.2392G>A	NM_001440.3	(Val798Met)				Norway	Tonne	Cohort study	6	Moderate	WES diagnostic yield study
							1	7q31.1	FOXP2	Likely pathogenic (PVS1, PM2, PS4) SV	c.484del	NM_148899.3	(Gln162fs)
Ueda	Case series	FISH	8	6	All reported patients with 7q11.23 deletion	6	6			SV	7q11.23 deletion			Williams syndrome			Japan	Ueda	Case series	n/a	High Risk	Williams syndrome focus; n=8
Ueda	Case series	Sanger sequencing	9	5	Mutations on BRAF and PTPN11	5	1	7q34	BRAF	SNV	c.755G > C		Arg252Pro	CFC syndrome			Japan	Ueda	Case series	n/a	High Risk	RASopathy focus; n=9
							1	7q34	BRAF	SNV	c.770A > G		Gln257Arg	CFC syndrome
							1	12q24.13	PTPN11	SNV	c.1471C > G		Pro491Ala	Noonan syndrome
							2	12q24.13	PTPN11	SNV	c.922A > G		Asn308Asp	Noonan syndrome
Walton	Case-control study	PCR	389	225	Small deletion on RUNX2	225	33	12q24.13	RUNX2	SV	c.243_260del	NM_001024630.4:rs11498192	(Ala84_Ala89)del				UK	Walton	Case-control study	7	High	RUNX2 focus; large sample (n=389)
Weng	Case–control study	RNA-seq analysis + ChIP	244	164	Not reported												China	Weng	Case-control study	7	High	Nickel dose focus; functional ChIP data
Wentz	Case report	Microarray analysis and DNA sequencing	2	2	Duplication Xq13.1–q21.1	2	2	Xq12q21		SV	Xq13.1–q21.1 10Mbp duplication						Sweden	Wentz	Case report	n/a	High Risk	Autism/Xq13-q21 focus; n=2
Wilkie	Cohort study	CGH	326	117	Mutations on FGFR2 and FGFR3	39	2	6p21.1	FGFR2	familial SNV (5 other cases)	1032G>A		Ala344Ala				UK	Wilkie	Cohort study	7	High	Multicentre; robust genetic testing
							1			SV	add(4)(q32.3q33)
							1			SV	del(17)(q21.31)e
							1	4p16.3	FGFR3	de novo SNV	1620C>A		Asn540Lys	hypochondroplasia
Xu	Case report	WES	9	1	Pathogenic deletion on FGFR2	1	1	6p21.1	FGFR2	pathogenic SV	c.833_834 delinsTT		Cys278Phe	Crouzon syndrome			China	Xu	Case report	n/a	High Risk	WES focus; n=9
Xu	Case series	Not reported	259	174	Not reported												China	Xu	Case series	n/a	High Risk	Nickel/Tin/Chromium focus; n=259
Xu	Case–control study	WES	1	1	Mutation on AXIN2 in heterozygosis	1	1	17q24.1	AXIN2	SNV	c.1181G > A	rs200899695	Arg394His				China	Xu	Case-control study	6	Moderate	AXIN2/perinatal focus; n=1 family
Yagnik	Cohort study	Sanger sequencing.	203	197	Different ALX4 gain-of-function variants		na	11p11.2	ALX4	likely pathogenic SNV	c.19G>T		Val7Phe				International	Yagnik	Cohort study	7	High	ALX4 focus; large sample (n=203)
							na	11p11.2	ALX4	likely pathogenic SNV	c.631A>G		Lys211Glu
							na	11p11.2	ALX4	likely pathogenic SNV	c.917C>T	rs149897209	Pro306Leu
							na	11p11.2	ALX4	non synonymous SNV	c. 104G>C	rs3824915	Arg35Thr
							na	11p11.2	ALX4	non synonymous SNV	c. 304G>T	rs12421995	Pro102Ser
Ye	Case-control study	DNA Sanger sequencing	93	93	Found: insertion in FGFR1, pathogenic SNV in TWIST1 & VUS on RAB23	93	1	11p11.2	TWIST1	pathogenic SNV	c.439C>G	NM_000474	Gln147Glu				USA (Iowa+New York)	Ye	Case-control study	6	Moderate	Candidate gene screening; n=93
							1	6p11.2	FGFR1	likely pathogenic SV	c.730_731insG	NM_023105	Ala244fs*26
							1	6p11.2	RAB23	VUS	546A>C	NM_016277.5	Glu>Asp
Yilmaz	Case report	DDR panel v2 of Ion AmpliSeq and Sanger sequencing	1	1	Small deletion on AXIN2	1	1	8p11.23	AXIN2	SV	c.1045_1046delCT	NM_004655.3	Lys349fs*24				Turkey	Yilmaz	Case report	n/a	High Risk	AXIN2 mutation; n=1
Yoon	Case report	WES	1	1	Missense SNV on MAP4K4	1	1	17q24.1	MAP4K4	missense SNV	c.569G>T	NM_001242559	Gly190Val				Korea	Yoon	Case report	n/a	High Risk	MAP4K4 variant; n=1
Yoon	Cohort study	NGS	110	36	Mutations found on ERF, ALPL, FBN1, ALX4, FGFR3 & BMP4. Large deletions on 1p31.3 (candidate gene: NFIA) & 17p13.3 (Candidate gene: DPH1)	36	1	19q13.2	ERF	SNV	c.886G>A	NM_006494.3	Gly296Ser				Korea	Yoon	Case report	6	Moderate	Targeted NGS focus: Referral bias, incomplete phenotyping, potential selection bias
							1	19q13.2	ERF	Maternal inherited SV	c.985_1027del	NM_006494.3	Arg329Serfs*54
							1	1p36.12	ALPL	de novo SNV	c.529G>A	NM_000478.5	Ala177Thr
							1	1p36.12	ALPL	Maternal inherited SNV	c.668G>A	NM_000478.5	Arg223Gln
							1	1p31.3	Candidate (NFIA)	SV	1p32-p31 7765kb deletion	no. 613735
							1	17p13.3	Candidate (DPH1)	SV	17p13.3 1452 deletion
							1	15q21.1	FBN1	Likely pathogenic SNP	c.6446A>G	NM_000138.4	Tyr2149Cys
							1	15q21.1	FBN1	VUS	c.6878A>G	NM_000138.4	Asn2293Ser
							1	1p36.12	ALPL	VUS	c.961C>T	NM_000478.5	Arg321Trp
							1	11p11.2	ALX4	VUS	c.226C>A	NM_021926.3	Pro76Thr
							1	4p16.3	FGFR3	VUS	c.1730T>C	NM_001163213.1	Leu577Pro
							1	14q22.2	BMP4	VUS	c.751C>T	NM_130851.3	His251Tyr
Yu	Case report	WES	1	1	Microduplications at 8p11.22–q12.1 and 16q11.2–q21	1	1	8p11 & 16q11	Candidate gene (FGFR1, BBS2,SALL1 & CDH8)	SV	8p11.22 q12.1 (18Mbp) and 16q11.2 q21 (18Mbp) microduplication						China	Yu	Case report	n/a	High Risk	Microduplication; n=1
Zeiger	Population-based case-control study	Targeted PCR-based mutation analysis.	42	42	No pathogenic mutation detected	42	0				No pathogenic mutation detected						USA (Washington)	Zeiger	Case-control genetic epidemiology	7	Moderate	Selection bias, recall bias, limited environmental exposure assessment
Zollino	Case report	R-banding and FISH;	2	1	Partial duplication of distal 15q (15q25.1–qter trisomy) due to unbalanced familial translocation t(13;15)	1	1			SV	15q25.1–qter trisomy						Italy	Zollino	Case report	n/a	High Risk	Chromosome 15 focus; descriptive
		Total patients	Total patients with sNSC (gen+env study)	Total patients (gen study only)	Total patients with sNSC (gen study only)	Total patients with sNSC tested	sNSC patients with a detected variant													33
		25877	11086	7563	2636	2060	259							0	0					0
				Total patients (no variant detected or enviromental contribute)																9
			29	96.5754																27
			57	% of included patients with sNSC																27
			6	42.8411		Geographic Region	N° Studies	Patients	% sCS patients in region											0
						North America	34	6501	58.6415											96
				% of patients with sNSC that are tested		Europe	31	1356	12.2316
				78.1487		Asia	12	409	3.68934
				% of tested patients with a detected mutation		Oceania	7	2426	21.8835
				12.5728		South America	2	21	0.189428
				% of included patients with a detected mutation		Middle East	2	5	0.0451019
				3.42457		International	8	367	3.31048
						Not reported	1	1	0.00902039

## Sheet: appendix 1 (2)
Study #	Study type	Methodology	Total # of patients	# of patients with sNSC	# of sNSC patients sequenced	# of sequenced sNSC patient with detected mutation	Chromosome	Gene	SNV or SV	Pathogenic variant	Assembly nomenclature/reference	Protein chance	Other clinical manifestations	Sequencing of the entire genome or selected genes	Excluded if known pathogenic variants in…
	Case Report
	Case Report
	Case Report
	Case Report
	Case Report
	Case Report
	Case Report
	Case Report
	Case Report
	Case Report
	Case Report
	Case Report
	Case Report
	Case Report
	Case Report
	Case Report
	Case Report
	Case Report
	Case Report
	Case Report
	Case series
	Case series
	Case series
	Case series
	Case series
	Case series
	Case series (4 patients)
	Case study
	Case study
	Case-control study
	Case-control study
	Case-control study
	Case-control study
	Case-control study
	Case-control study
	Case-control study
	Clinical and molecular family study
	Clinical report
	CNV-based genetic association study
	Cohort study
	Cohort study
	Cohort study
	Cohort study
	Cohort study
	Cohort study
	Cohort study
	Cohort study
	Cohort study
	Cohort study
	Cohort study
	Cohort study
	Cohort study
	Cohort study
	Cohort study
	Cohort study
	Cohort study
	Cohort study
	Cohort study
	Cross-sectional genetic association study (non-syndromic craniosynostosis cohort)
	Family-based genetic study
	Functional molecular study on human surgical samples
	Genome-wide association study (GWAS)
	Human genetics + molecular functional study.
	Large multicenter familial aggregation and phenotype study (International Craniosynostosis Consortium)
	Multicenter candidate-gene resequencing cohort study
	Multicenter genetic study of syndromic craniosynostosis
	Observational study
	Observational genetic study
	Observational, case–control, functional genomics study
	Population-based case–control study
	Population-based case–control study
	Population-based case–control study
	Population-based case–control study
	Population-based case–control study
	Population-based case–control study
	Population-based case–control study
	Population-based case–control study
	Population-based case–control study
	Population-based case–control study
	Population-based retrospective cohort study
	Population-based, multi-site case-control study
	Prospective and retrospective cohort study
	Prospective study
	Prospective study
	Retrospective cohort study
	Retrospective cohort study
	Retrospective cohort study
	Retrospective cohort study
	Retrospective cohort study
	Retrospective cohort study
	Retrospective cohort with segregation (family-based) analysis.
	Retrospective cohort study
	Study control population
	Targeted mutation screening
	Trio-based gene-discovery study
	Twin study
